# Supplementary material for: Probiotic Potential of Pediococcus pentosaceus M6 Isolated from Equines and Its Alleviating Effect on DSS-Induced Colitis in Mice
Source: Microorganisms. 2025 Apr 22;13(5):957. doi: 10.3390/microorganisms13050957 (PMC12114451; doi:10.3390/microorganisms13050957)
Supplement: Supplementary file 1 [file microorganisms-13-00957-s001.zip]

Archive with 6 entries (6 files):
- Figure S1. Results of screening and identification of equus-derived strain..pdf
- Table S1 Scoring system for Disease Activity Indexú¿DAIú⌐.xlsx
- Table S2 Histopathological scoring standard.xlsx
- Table S3 Reverse transcription reaction system.xlsx
- Table S4 Primer information.xlsx
- Table S5 Real-time fluorescence quantitative PCR reaction system.xlsx
