# Supplementary material for: Probiotic Potential of Pediococcus pentosaceus M6 Isolated from Equines and Its Alleviating Effect on DSS-Induced Colitis in Mice
Source: Microorganisms. 2025 Apr 22;13(5):957. doi: 10.3390/microorganisms13050957 (PMC12114451; doi:10.3390/microorganisms13050957)
Supplement: Supplementary file 1 [file microorganisms-13-00957-s001.zip › Table S1 Scoring system for Disease Activity Indexú¿DAIú⌐.xlsx]

## Sheet: Sheet1
Mark	Weight loss/%	Fecal Score	Fecal occult blood
0	0	Normal	No occult blood seen
1	1~5	Soft but still moldable	No occult blood seen
2	6~10	Soft feces	Have occult blood
3	11~18	Very soft; wet	Bleeding visible to the naked eye
4	＞18	Diarrhoea	Rectal prolapse
