# Supplementary material for: Probiotic Potential of Pediococcus pentosaceus M6 Isolated from Equines and Its Alleviating Effect on DSS-Induced Colitis in Mice
Source: Microorganisms. 2025 Apr 22;13(5):957. doi: 10.3390/microorganisms13050957 (PMC12114451; doi:10.3390/microorganisms13050957)
Supplement: Supplementary file 1 [file microorganisms-13-00957-s001.zip › Table S2 Histopathological scoring standard.xlsx]

## Sheet: Sheet1
Mark	Inflammatory cell infiltration
0	No inflammatory cell infiltration
0~2	Small amount of inflammatory cell infiltration
2~4	Massive inflammatory cell infiltration
