# Supplementary material for: Probiotic Potential of Pediococcus pentosaceus M6 Isolated from Equines and Its Alleviating Effect on DSS-Induced Colitis in Mice
Source: Microorganisms. 2025 Apr 22;13(5):957. doi: 10.3390/microorganisms13050957 (PMC12114451; doi:10.3390/microorganisms13050957)
Supplement: Supplementary file 1 [file microorganisms-13-00957-s001.zip › Table S3 Reverse transcription reaction system.xlsx]

## Sheet: Sheet1
Reagents	Utilization rate	Final concentration
5× PrimeScript RT Master Mix（Perfect Real Time）	5 μL	2×
Total RNA	（1000/CRNA）μL
RNase Free dH2O	up to 20 μL
