# Supplementary material for: Probiotic Potential of Pediococcus pentosaceus M6 Isolated from Equines and Its Alleviating Effect on DSS-Induced Colitis in Mice
Source: Microorganisms. 2025 Apr 22;13(5):957. doi: 10.3390/microorganisms13050957 (PMC12114451; doi:10.3390/microorganisms13050957)
Supplement: Supplementary file 1 [file microorganisms-13-00957-s001.zip › Table S4 Primer information.xlsx]

## Sheet: Sheet1
Gene name	Primer information	Length
GAPDH	F:5’-TCAAGAAGGTGGTGAAGCAG-3’ R:5’-AAGGTGGAAGAGTGGGAGTTG-3’	112
ZO-1	F:5’-CTTCTCTTGCTGGCCCTAAAC-3’ R:5’-TGGCTTCACTTGAGGTTTCTG-3’	101
Occludin	F:5’-CACACTTGCTTGGGACAGAG -3’ R:5’-TAGCCATAGCCTCCATAGCC-3’	117
