# Supplementary material for: Probiotic Potential of Pediococcus pentosaceus M6 Isolated from Equines and Its Alleviating Effect on DSS-Induced Colitis in Mice
Source: Microorganisms. 2025 Apr 22;13(5):957. doi: 10.3390/microorganisms13050957 (PMC12114451; doi:10.3390/microorganisms13050957)
Supplement: Supplementary file 1 [file microorganisms-13-00957-s001.zip › Table S5 Real-time fluorescence quantitative PCR reaction system.xlsx]

## Sheet: Sheet1
Reagents	Utilization rate
TB Green Premix Ex Taq II （Tli RNaseH Plus） 2×	10 μL
Forward and reverse primers	0.8 μL
cDNA	1 μL
RNase-free water	7.4 μL
Total reaction volume	20 μL
